# Supplementary material for: Construction and application of an applicability evaluation system for garlic planters based on fuzzy comprehensive evaluation
Source: PLoS One. 2023 Jul 10;18(7):e0288236. doi: 10.1371/journal.pone.0288236 (PMC10332627; doi:10.1371/journal.pone.0288236)
Supplement: S1 Data — (XLS) [file pone.0288236.s001.xls]

## Sheet: Sheet1
	B12	Evaluation of missing rate (C121)	Evaluation of repetition rate (C122)	Probability of vertically planted garlic (C123)	Consistency evaluation of drilling depth (C124)	Weight		B11	Versatility (C111)	Multifunctional effectiveness (C112)	Work productivity (C113)	Drilling depth adjustability (C114)	Direction adjustability (C115)	Plant spacing adjustability (C116)	Moving speed adjustability (C117)	Lightweight degree (C118)	Operational safety (C119)	Ease of operation (C1110)	Abundance of power (C1111)	Weight
	Evaluation of missing rate (C121)	1	3	5	7	0.585463		Versatility (C111)	1	1	0.33	0.5	0.25	0.33	0.33	0.5	0.33	0.33	2	0.0387855
	Evaluation of repetition rate (C122)	0.333333	1	2	2	0.200143		Multifunctional effectiveness (C112)	1	1	0.33	0.5	0.25	0.33	0.33	0.5	0.33	0.33	1	0.0358972									Z	Technical indicators (A1)	Economic indicators (A2)	Working condition indicators (A3)
	Probability of vertically planted garlic (C123)	0.2	0.5	1	3	0.140862		Work productivity (C113)	3	3	1	2	0.5	0.5	2	2	0.5	1	3	0.101611		A1	Machine performance (B11)	Work quality (B12)	Weight				Technical indicators (A1)	1	1.5	2	0.462625
	Consistency evaluation of drilling depth (C124)	0.142857	0.5	0.333333	1	0.0735327		Drilling depth adjustability (C114)	2	2	0.5	1	0.5	0.33	0.5	1	0.33	0.5	2	0.0583021		Machine performance (B11)	1	0.71428	0.416666				Economic indicators (A2)	0.667	1	1.2	0.297826
								Direction adjustability (C115)	4	4	2	2	1	1	4	4	0.5	2	4	0.165811		Work quality (B12)	1.4	1	0.583334				Working condition indicators (A3)	0.5	0.833	1	0.239549
								Plant spacing adjustability (C116)	3	3	2	3	1	1	3	3	0.5	1	3	0.140568
								Moving speed adjustability (C117)	3	3	0.5	2	0.25	0.33	1	1	0.33	0.5	3	0.0724144		A2	Utilization profits (B21)	Utilization efficiency (B22)	Weight		·
								Lightweight degree (C118)	2	2	0.5	1	0.25	0.33	1	1	0.33	0.5	2	0.0578412		Utilization profits (B21)	1	4	0.8
								Operational safety (C119)	3	3	2	3	2	2	3	3	1	2	4	0.188112		Utilization efficiency (B22)	0.25	1	0.2
								Ease of operation (C1110)	3	3	1	2	0.5	1	2	2	0.5	1	3	0.107787
								Abundance of power (C1111)	0.5	1	0.33	0.5	0.25	0.33	0.33	0.5	0.25	0.33	1	0.0328709		A3	Farmland conditions (B31)	Garlic seed conditions (B32)	Weight
																						Farmland conditions (B31)	1	2.5	0.714286
																						Garlic seed conditions (B32)	0.4	1	0.285714
	B21	Equipment acquisition costs (C211)	Fuel costs (C212)	Maintenance costs (C213)	Service income (C214)	Weight		B22	Average annual working area (C221)	Average annual working time (C222)	Weight
	Equipment acquisition costs (C211)	1	5	3	3	0.508934		Average annual working area (C221)	1	2	0.6667
	Fuel costs (C212)	0.2	1	0.25	0.25	0.065969		Average annual working time (C222)	0.5	1	0.3333
	Maintenance costs (C213)	0.33	4	1	2	0.248746
	Service income (C214)	0.33	4	0.5	1	0.176351
	B31	Soil adaptation (C311)	Soil moisture adaptation (C312)	Land roughness adaptation (C313)	Soil softness adaptation (C314)	Weight		B32	Adaptation to garlic varieties (C321)	Adaptability to garlic size inconsistency (C322)	Adaptability to garlic cleanliness (C323)	Adaptability to garlic humidity (C324)	Weight
	Soil adaptation (C311)	1	1	3	2	0.363284		Adaptation to garlic varieties (C321)	1	0.33	1	0.25	0.11641
	Soil moisture adaptation (C312)	1	1	2	2	0.319908		Adaptability to garlic size inconsistency (C322)	3	1	2	1	0.340686
	Land roughness adaptation (C313)	0.33	0.5	1	2	0.178541		Adaptability to garlic cleanliness (C323)	1	0.5	1	0.33	0.138824
	Soil softness adaptation (C314)	0.5	0.5	0.5	1	0.138267		Adaptability to garlic humidity (C324)	4	1	3	1	0.40408
