# Supplementary material for: Construction and application of an applicability evaluation system for garlic planters based on fuzzy comprehensive evaluation
Source: PLoS One. 2023 Jul 10;18(7):e0288236. doi: 10.1371/journal.pone.0288236 (PMC10332627; doi:10.1371/journal.pone.0288236)
Supplement: S2 Data — (XLS) [file pone.0288236.s002.xls]

## Sheet: Sheet1
		Evaluation results of the original (1st generation) garlic planter
The 1st level of evaluation index	Score	The 2nd level of evaluation index	Score	The 3rd level of evaluation index	Score
							Very good 95	good 80	general 65	bad 30	Number of experts	score of th 3rd level	Weights of the 3rd level	score of th 2nd level	Weights of the 2nd level	score of th 1st level	Weights of the 1st level	Total score
Technical indicators (A1)	0.46262	Machine performance (B11)	0.41666	Versatility (C111)			4	5	1	0	10	84.5	0.03878	64.7492	0.416666	70.1147	0.462625	74.4692
				Multifunctional effectiveness (C112)			3	5	2	0	10	81.5	0.03589
				Work productivity (C113)			2	3	4	1	10	72	0.10161
				Drilling depth adjustability (C114)			0	0	3	7	10	40.5	0.0583
				Direction adjustability (C115)			5	4	1	0	10	86	0.16581
				Plant spacing adjustability (C116)			0	0	0	10	10	30	0.14056
				Moving speed adjustability (C117)			6	3	1	0	10	87.5	0.07241
				Lightweight degree (C118)			2	2	4	2	10	67	0.05784
				Operational Safety (C119)			1	1	3	5	10	52	0.18811
				Ease of operation (C1110)			2	5	2	1	10	75	0.10778
				Abundance of power (C1111)			1	4	4	1	10	70.5	0.03287
		Work quality (B12)	0.58333	Evaluation of Missing rate (C121)			1	5	4	0	10	75.5	0.58546	73.9471	0.583334
				Evaluation of repetition rate (C122)			6	3	1	0	10	87.5	0.2001
				Probability of vertically planted garlic (C123)			1	1	2	6	10	48.5	0.14086
				Consistency evaluation of drilling depth (C124)			2	4	3	1	10	73.5	0.07353
Economic indicators (A2)	0.29782	Utilization profits (B21)	0.8	Equipment acquisition costs (C211)			4	4	1	1	10	79.5	0.50893	80.6625	0.8	78.13	0.297826
				Fuel costs (C212)			3	3	3	1	10	75	0.06596
				Maintenance costs (C213)			6	3	1	0	10	87.5	0.24874
				Service income (C214)			3	4	2	1	10	76.5	0.17635
		Utilization efficiency (B22)	0.2	Average annual working area (C221)			2	3	3	2	10	68.5	0.66667	68	0.2
				Average annual working time (C222)			2	2	4	2	10	67	0.33333
Working condition indicators (A3)	0.23954	Farmland conditions (B31)	0.71428	Soil adaptation (C311)			5	3	1	1	10	81	0.36328	80.3596	0.714286	78.3273	0.239549
				Soil moisture adaptation (C312)			4	4	2	0	10	83	0.3199
				Land roughness adaptation (C313)			3	3	3	1	10	75	0.17854
				Soil softness adaptation (C314)			4	4	1	1	10	79.5	0.13826
		Garlic seed conditions (B32)	0.28571	Adaptation to Garlic Varieties (C321)			2	4	4	0	10	77	0.11641	73.2464	0.285714
				Adaptability to garlic size inconsistency (C322)			2	3	2	3	10	65	0.34069
				Adaptability to garlic cleanliness (C323)			3	4	2	1	10	76.5	0.13882
				Adaptability to garlic humidity (C324)			4	3	2	1	10	78	0.40408
		Evaluation results of the optimized (2nd generation) garlic planter
				The 3rd level of evaluation index
							Very good 95	good 80	general 65	bad 30	Number of experts	score of th 3rd level	Weights of the 3rd level	score of th 2nd level	Weights of the 2nd level	score of th 1st level	Weights of the 1st level	Total score
				Versatility (C111)			3	5	2	0	10	81.5	0.03878	82.2622	0.416666	77.0558	0.462625	77.5181
				Multifunctional effectiveness (C112)			3	4	3	0	10	80	0.03589
				Work productivity (C113)			3	3	3	1	10	75	0.10161
				Drilling depth adjustability (C114)			4	3	2	1	10	78	0.0583
				Direction adjustability (C115)			4	5	1	0	10	84.5	0.16581
				Plant spacing adjustability (C116)			3	5	2	0	10	81.5	0.14056
				Moving speed adjustability (C117)			5	4	1	0	10	86	0.07241
				Lightweight degree (C118)			3	2	4	1	10	73.5	0.05784
				Operational Safety (C119)			6	4	0	0	10	89	0.18811
				Ease of operation (C1110)			4	5	1	0	10	84.5	0.10778
				Abundance of power (C1111)			1	3	5	1	10	69	0.03287
		作业质量(B12)	0.58333	Evaluation of Missing rate (C121)			1	5	4	0	10	75.5	0.58546	73.3369	0.583334
				Evaluation of repetition rate (C122)			6	1	2	1	10	81	0.2001
				Probability of vertically planted garlic (C123)			1	1	2	6	10	48.5	0.14086
				Consistency evaluation of drilling depth (C124)			4	4	2	0	10	83	0.07353
		使用效益(B21)	0.8	Equipment acquisition costs (C211)			4	5	1	0	10	84.5	0.50893	81.5491	0.8	78.8393	0.297826
				Fuel costs (C212)			3	4	2	1	10	76.5	0.06596
				Maintenance costs (C213)			4	3	3	0	10	81.5	0.24874
				Service income (C214)			2	5	2	1	10	75	0.17635
		使用效率(B22)	0.2	Average annual working area (C221)			2	3	3	2	10	68.5	0.66667	68	0.2
				Average annual working time (C222)			2	2	4	2	10	67	0.33333
		耕地条件(B31)	0.71428	Soil adaptation (C311)			3	5	1	1	10	78	0.36328	78.1073	0.714286	76.7684	0.239549
				Soil moisture adaptation (C312)			3	5	2	0	10	81.5	0.3199
				Land roughness adaptation (C313)			3	2	4	1	10	73.5	0.17854
				Soil softness adaptation (C314)			2	6	1	1	10	76.5	0.13826
		蒜种条件(B32)	0.28571	Adaptation to Garlic Varieties (C321)			2	5	3	0	10	78.5	0.11641	73.421	0.285714
				Adaptability to garlic size inconsistency (C322)			2	3	2	3	10	65	0.34069
				Adaptability to garlic cleanliness (C323)			3	4	2	1	10	76.5	0.13882
				Adaptability to garlic humidity (C324)			4	3	2	1	10	78	0.40408
